# Supplementary material for: Post-Intensification Poaceae Cropping: Declining Soil, Unfilled Grain Potential, Time to Act
Source: Plants (Basel). 2023 Jul 24;12(14):2742. doi: 10.3390/plants12142742 (PMC10384148; doi:10.3390/plants12142742)
Supplement: Supplementary file 1 [file plants-12-02742-s001.zip]

Archive with 1 entries (1 files):
- plants-2484529-supplementary.pdf
